# Supplementary material for: Comprehensive Insight into Microcystin-Degrading Mechanism of Sphingopyxis sp. m6 Based on Mlr Enzymes
Source: Toxins (Basel). 2025 Sep 5;17(9):446. doi: 10.3390/toxins17090446 (PMC12474180; doi:10.3390/toxins17090446)
Supplement: Supplementary file 1 [file toxins-17-00446-s001.zip]

Archive with 1 entries (1 files):
- toxins-3766231-supplementary.pdf
